# Supplementary material for: Metazoans and Intrinsic Apoptosis: An Evolutionary Analysis of the Bcl-2 Family
Source: Int J Mol Sci. 2022 Mar 28;23(7):3691. doi: 10.3390/ijms23073691 (PMC8998228; doi:10.3390/ijms23073691)
Supplement: Supplementary file 1 [file ijms-23-03691-s001.zip]

Archive with 38 entries (38 files):
- suraweera_supporting_information/Acanthaster_planci.masx
- suraweera_supporting_information/Acropora_digitifera.masx
- suraweera_supporting_information/Acropora_millepora.masx
- suraweera_supporting_information/Acropora_millepora_tsa.masx
- suraweera_supporting_information/Adineta_vaga.masx
- suraweera_supporting_information/Amphimedon_queenslandica.masx
- suraweera_supporting_information/Aurelia_aurita.masx
- suraweera_supporting_information/Bilaterians_Deuterostomes_alignment_fig4v3.masx
- suraweera_supporting_information/Botryllus_schlosseri.masx
- suraweera_supporting_information/Branchiostoma_belcheri.masx
- suraweera_supporting_information/Caenorhabditis_elegans.masx
- suraweera_supporting_information/Capitella_teleta.masx
- suraweera_supporting_information/Ciona_intestinalis.masx
- suraweera_supporting_information/Danio_rerio.masx
- suraweera_supporting_information/Drosophila_melanogaster.masx
- suraweera_supporting_information/Eptatretus_burgeri.masx
- suraweera_supporting_information/Gallus_gallus.masx
- suraweera_supporting_information/Geodia_cydonium.masx
- suraweera_supporting_information/Helobdella_robusta.masx
- suraweera_supporting_information/Hofstenia_miamia.masx
- suraweera_supporting_information/Homo_sapiens.masx
- suraweera_supporting_information/Hydra_vulgaris.masx
- suraweera_supporting_information/Lepisosteus_oculatus.masx
- suraweera_supporting_information/Lingula_anatina.masx
- suraweera_supporting_information/Lubomirska_baicalensis.masx
- suraweera_supporting_information/Mus_musculus.masx
- suraweera_supporting_information/Nematostella_vectensis_clean.masx
- suraweera_supporting_information/Obicella_faveolata.masx
- suraweera_supporting_information/Oikopleura_dioica.masx
- suraweera_supporting_information/Petromyzon_marinus.masx
- suraweera_supporting_information/Priapulus_caudatus.masx
- suraweera_supporting_information/Saccoglossus_kowalevskii.masx
- suraweera_supporting_information/Schistosoma_japonium.masx
- suraweera_supporting_information/Schistosoma_mansoni.masx
- suraweera_supporting_information/Schmidtea_mediterranea.masx
- suraweera_supporting_information/Strongylcentrotus_purpuratus_clean.masx
- suraweera_supporting_information/Stylophora_pistillata.masx
- suraweera_supporting_information/Trichoplax_adhereans.masx
